# Supplementary material for: ERISA and the Failure of Employers to Perform Their Fiduciary Duties: Evidence from a Survey of Health Plan Administrators
Source: J Law Med Ethics. 2026 Spring;54(1):14–20. doi: 10.1017/jme.2025.10159 (PMC13053122; doi:10.1017/jme.2025.10159)
Supplement: Richman et al. supplementary material [file S1073110525101599sup001.zip]

Archive with 5 entries (5 files):
- Q19.xlsx
- Q20.xlsx
- Q21.xlsx
- Q22.xlsx
- Q26.xlsx
