# Supplementary material for: ERISA and the Failure of Employers to Perform Their Fiduciary Duties: Evidence from a Survey of Health Plan Administrators
Source: J Law Med Ethics. 2026 Spring;54(1):14–20. doi: 10.1017/jme.2025.10159 (PMC13053122; doi:10.1017/jme.2025.10159)
Supplement: Richman et al. supplementary material [file S1073110525101599sup001.zip › Q20.xlsx]

## Sheet: Sheet1
Q20	Within your company, who, if anyone, has accountability for performance on the following? Please record a response for each item below.	All Employers
		No One	Someone
1	Physical health status of your workforce, such as self-reported health, incidence of diabetes or other diseases of your company’s workforce	0.592847	0.407153
2	Mental or emotional well-being of your company’s workforce	0.545508	0.454492
3	Absolute level of spending on health benefits	0.301957	0.698043
4	Trends in health benefit costs	0.313132	0.686868
5	Spending on highest-cost cases, where identity of the case is not disclosed	0.475056	0.524944
6	Spending on patients with specific conditions, such as patients with diabetes, hypertension, etc.	0.607389	0.392611
7	Spending based on enrollee demographics, such as income, gender, race/ethnicity	0.644418	0.355582
8	Your employees’ opinions about your health benefits or health benefits administrator	0.330286	0.669714
9	Amount of time employees spend getting questions answered by health benefits administrator(s)	0.729245	0.270755
10	Percent of claims initially or ultimately denied	0.634818	0.365182
11	Percent of requests for prior authorization denied	0.653816	0.346184
12	Number of grievances or appeals filed	0.650312	0.349688
13	How often employees delayed filling a prescription, visiting a doctor, or having a medical procedure because of an insurance administrator’s actions (e.g., denying authorization)	0.802123	0.197877
14	How often employees postponed filling a prescription, visiting a doctor, or having a medical procedure because of cost	0.815663	0.184337
15	How often medical costs have caused employees to forego other spending	0.784088	0.215912
	Average	0.592044	0.407956
Note:
Results are weighted to represent companies in the D&B database by size, geography, and industry.
Responses of "not sure" and refused are included with "no one".
Responses of Human Resources Administrator, Company leader outside of Human Resources, Someone else, and Other are included with "Someone".
