# Supplementary material for: ERISA and the Failure of Employers to Perform Their Fiduciary Duties: Evidence from a Survey of Health Plan Administrators
Source: J Law Med Ethics. 2026 Spring;54(1):14–20. doi: 10.1017/jme.2025.10159 (PMC13053122; doi:10.1017/jme.2025.10159)
Supplement: Richman et al. supplementary material [file S1073110525101599sup001.zip › Q21.xlsx]

## Sheet: Sheet1
Q21	What does your company do, if anything, to ensure that you are getting the best value available on the market for health benefits? Please select all that apply below.	All Employers
	Strategies for Ensuring Value of Health Benefits
1	Conduct benchmark research to compare your plan with the plans of similar companies	0.617748
2	Request offers from multiple health benefit administrators	0.663002
3	Negotiate the price directly with the health benefit administrator	0.481043
4	Contract directly with service providers	0.178761
5	Offer a health plan option that eliminates doctors and/or hospitals with higher-than-average charges unless there is proof that they provide higher than average quality of care?	0.100669
Notes:
Results are weighted to represent companies in the D&B database by size, geography, and industry.
Responses of "not sure" and refused are included in the denominator.
