# Supplementary material for: ERISA and the Failure of Employers to Perform Their Fiduciary Duties: Evidence from a Survey of Health Plan Administrators
Source: J Law Med Ethics. 2026 Spring;54(1):14–20. doi: 10.1017/jme.2025.10159 (PMC13053122; doi:10.1017/jme.2025.10159)
Supplement: Richman et al. supplementary material [file S1073110525101599sup001.zip › Q22.xlsx]

## Sheet: Sheet1
Q22	What does your company do, if anything, to reduce spending on health benefits? Please select all that apply below.	All Employers	Average
	Strategies for Reducing Health Benefit Expenditures
1	Shift healthcare costs to employees through higher copays, premiums, coinsurance, or deductibles	0.450676	0.32223
2	Require spousal surcharges for dependent spouses who have the option of enrolling in health insurance through another source	0.193785
3	Use tiered or narrow network plans	0.291124	0.183501
4	Require assignment to primary care physician	0.0777664
5	Require prior authorization	0.181613
6	Financially incentivize employees to enroll in health and wellness programs	0.238171	0.144068
7	Financially incentivize employees to seek high-value care	0.0499658
Notes:
Results are weighted to represent companies in the D&B database by size, geography, and industry.
Responses of "not sure" and refused are included in the denominator.
