# Supplementary material for: ERISA and the Failure of Employers to Perform Their Fiduciary Duties: Evidence from a Survey of Health Plan Administrators
Source: J Law Med Ethics. 2026 Spring;54(1):14–20. doi: 10.1017/jme.2025.10159 (PMC13053122; doi:10.1017/jme.2025.10159)
Supplement: Richman et al. supplementary material [file S1073110525101599sup001.zip › Q26.xlsx]

## Sheet: Sheet1
Q26: How often does your company request feedback from employees regarding their health benefits?	All Employers
Quarterly or more frequently	0.0422447
Semi-annually	0.0421795
Annually	0.374955
Every other year	0.02811
Less frequently than every other year	0.124845
Never/Not requested/Not sure/Refused	0.387666
Notes:
Results are weighted to represent companies in the D&B database by size, geography, and industry.
